# Supplementary material for: Phylogeography of Ryukyu insular cicadas: Extensive vicariance by island isolation vs accidental dispersal by super typhoon
Source: PLoS One. 2021 May 5;16(5):e0244342. doi: 10.1371/journal.pone.0244342 (PMC8099074; doi:10.1371/journal.pone.0244342)
Supplement: S1 Text — (TXT) [file pone.0244342.s001.txt]

Supplementary data in Table 1 are available at GenBank / DDBJ.
